# Supplementary material for: Tip cross-sectional geometry predicts the penetration depth of stone-tipped projectiles
Source: Sci Rep. 2020 Aug 6;10:13289. doi: 10.1038/s41598-020-70264-y (PMC7414020; doi:10.1038/s41598-020-70264-y)
Supplement: Supplementary file 1 — Supplementary Information [file 41598_2020_70264_MOESM1_ESM.xlsx]

## Sheet: Title and Authors
Tip cross-sectional geometry predicts the penetration depth of stone-tipped projectiles
Jase Sitton
Brett Story
Briggs Buchanan
Metin I. Eren

## Sheet: Point Measurements
Point	Total projectile mass (g)	Point length	Point width	Point thicknes	Haft binding length	Haft binding width	Haft binding thickness	Shaft length (cm)	Shaft diameter
1	139.3	185	40.76	7.06	47.4	41.78	16.56	71	12.95
2	55.6	34.84	21.26	5.83	35.49	21.97	13.61	71.2	11.41
3	69.9	66.67	28.76	5.25	24.25	31.21	13.58	71.7	12.06
4	85.9	96.58	37.81	6.87	38.73	35.53	15.12	70.8	11.76
5	62.4	36	20.32	4.9	26.9	20.98	13.41	71.3	11.97
6	64.7	70.38	25.65	5.6	24.24	31.72	13.68	71.3	11.41
7	63.9	64.48	25.31	5.76	40.92	28.58	14.69	71.2	11.9
8	66.4	79.03	19.76	5.92	22.58	19.74	12.66	71	12.04
9	93.8	80.54	49.68	7.49	46.26	55.47	15.54	70.5	12
10	88.6	78.88	43.83	7.39	34.18	46.9	12.91	71.1	11.81
11	77.9	76.99	32.9	7.08	38.01	36.73	14.36	71.2	12.38
12	80.4	76.94	29.05	7.17	40.51	34.11	15.06	71.3	12.11
13	80.8	81.1	27.9	6.88	37.18	27.14	15.4	71.2	12.81
14	78.2	80.55	29.25	8.3	46.09	31.85	14.88	71	12.26

## Sheet: Penetration and Velocity Data
Point #1			Point #2			Point #3			Point #4			Point #5			Point #6			Point #7			Point #8			Point #9			Point #10			Point #11			Point #12			Point #13			Point #14
Shot	Velocity (m/s)	Penetration depth (cm)	Shot	Velocity (m/s)	Penetration depth (cm)	Shot	Velocity (m/s)	Penetration depth (cm)	Shot	Velocity (m/s)	Penetration depth (cm)	Shot	Velocity (m/s)	Penetration depth (cm)	Shot	Velocity (m/s)	Penetration depth (cm)	Shot	Velocity (m/s)	Penetration depth (cm)	Shot	Velocity (m/s)	Penetration depth (cm)	Shot	Velocity (m/s)	Penetration depth (cm)	Shot	Velocity (m/s)	Penetration depth (cm)	Shot	Velocity (m/s)	Penetration depth (cm)	Shot	Velocity (m/s)	Penetration depth (cm)	Shot	Velocity (m/s)	Penetration depth (cm)	Shot	Velocity (m/s)	Penetration depth (cm)
1	x	15.4	1	n/a	24.2	1	n/a	15.3	1	n/a	15.8	1	n/a	23.5	1	n/a	18.1	1	n/a	18.3	1	n/a	19.1	1	n/a	15.2	1	n/a	15.8	1	n/a	18.2	1	n/a	16.7	1	n/a	17.9	1	n/a	17.8
2	x	16.4	2	35.53	22.2	2	37.08	19.2	2	n/a	16.9	2	33.57	22.5	2	32.28	18.3	2	n/a	18.8	2	n/a	19.1	2	27.71	14.4	2	28.26	14.6	2	n/a	18.1	2	n/a	17.6	2	n/a	16.6	2	n/a	17.5
3	22.93	15.9	3	n/a	21.1	3	n/a	18.9	3	n/a	18.4	3	n/a	23.5	3	n/a	17.2	3	n/a	20.8	3	27.11	22.6	3	27.69	16.4	3	27.84	14.1	3	n/a	20.1	3	28.8	17.2	3	n/a	18	3	n/a	17.6
4	22.15	14.8	4	36.08	21.1	4	32.46	22.1	4	28.95	17.2	4	n/a	28.6	4	33.94	18.9	4	33.75	21.4	4	33.49	21.4	4	n/a	16.8	4	28.57	15.9	4	n/a	20.4	4	n/a	18.5	4	29.84	17.3	4	n/a	17.7
5	n/a	15.2	5	n/a	20.7	5	32.22	23.4	5	29.18	15.3	5	38.27	28.1	5	33.69	17.9	5	33.65	23.5	5	33.25	20.5	5	28.11	17.6	5	28.59	17.8	5	30.93	17.7	5	n/a	17.5	5	28.65	15.3	5	30	19.2
6	22.72	16.4	6	35.89	22.6	6	32.22	18.3	6	29.1	16.9	6	33.98	25.8	6	33.5	17.8	6	33.55	19.1	6	33.35	19.6	6	28.6	15.1	6	28.6	16.8	6	n/a	18.8	6	30.27	18.1	6	29.1	16.8	6	30.15	18.9
7	22.23	14.7	7	35.81	21.5	7	32.35	20.3	7	29.01	17.3	7	29.84	20.4	7	33.49	18.2	7	33.51	20.1	7	33.37	26.4	7	21.76	15.6	7	n/a	15.9	7	n/a	18.3	7	30.4	19.2	7	n/a	16.6	7	33.04	17.4
8	n/a	16.6	8	36.08	20.1	8	31.99	18.6	8	28.81	17.3	8	33.44	22.3	8	n/a	18.4	8	37.4	19.1	8	33.73	19.5	8	27.87	16.7	8	28.36	16.4	8	30.8	17.6	8	30.8	17.4	8	n/a	16.6	8	30.14	19.3
9	21.01	13.5	9	35.38	21	9	32.46	16.4	9	28.74	14	9	n/a	19.1	9	33.28	14.5	9	33	17.1	9	32.99	17.6	9	28.06	13.1	9	n/a	13.1	9	30.56	14.6	9	30.13	14.6	9	29.06	13.5	9	n/a	16.9
10	21.66	13.9	10	n/a	15.5	10	32.05	15.7	10	28.59	13.5	10	31.89	20	10	32.9	16.1	10	n/a	15.4	10	33.04	16.7	10	28.11	12.7	10	28.11	12.2	10	n/a	13.6	10	29.94	16.4	10	29.25	13.2	10	n/a	16.1
11	21.89	14.4	11	n/a	21.3	11	31.07	17.1	11	n/a	14.3	11	36.58	20.1	11	33.1	17	11	32.73	15.1	11	32.76	18.2	11	28.15	12.6	11	28.13	14.6	11	30.52	16.9	11	n/a	16.5	11	28.71	13.4	11	30.02	18.4
12	21.01	13.5	12	n/a	20.5	12	31.91	17.6	12	29.12	16	12	33.43	22.4	12	33.26	19.3	12	32.55	16.4	12	33.07	18.7	12	33.07	13.2	12	28	14.4	12	28	15.4	12	29.27	15.2	12	29.96	14.6	12	n/a	18.5
13	30.44	13.5	13	n/a	18.1	13	32.19	17.2	13	28.47	15.8	13	33.68	21.6	13	n/a	18.2	13	32.85	17.1	13	n/a	18.3	13	n/a	13.1	13	23.96	14.4	13	n/a	14.3	13	n/a	15.6	13	29.27	14.3	13	30.44	16.3
14	n/a	14.4	14	n/a	18	14	31.56	16.9	14	28.65	15.3	14	33.68	22.5	14	n/a	17.2	14	32.81	17.7	14	n/a	19.2	14	28.16	13	14	28.2	14.2	14	30.54	16.3	14	n/a	16.5	14	n/a	13.7	14	n/a	19.1
15	n/a	13.8	15	n/a	26.3	15	31.39	19.5	15	28.78	17.2	15	33.75	27.5	15	n/a	20.3	15	n/a	20.7	15	33.01	21.6	15	27.92	15.5	15	28.15	16	15	30.6	17.3	15	30.05	20.3	15	29.13	17.1	15	n/a	23.8
16	22.46	14.1	16	35.77	22.4	16	32.02	22	16	28.98	16.9	16	33.38	24.5	16	33.35	20.3	16	37.53	17.5	16	33.13	21	16	28.24	14.6	16	28.31	14.8	16	30.82	17.1	16	30.82	18.1	16	29.27	16.9	16	n/a	22.3
17	22.39	15.2	17	22.39	23.3	17	31.56	20.2	17	28.67	16.1	17	n/a	27.1	17	33.62	18.4	17	33.16	20.2	17	n/a	20.2	17	28.01	14.5	17	n/a	16.5	17	n/a	16.5	17	29.62	19.7	17	29.26	16.4	17	n/a	21.4
18	22.03	13.9	18	35.6	22.1	18	32.2	18.1	18	n/a	15.6	18	33.51	23.8	18	33.46	18.8	18	37.63	19.2	18	32.78	19.9	18	28.12	13.9	18	28.61	12.9	18	30.42	16.2	18	30.42	18.7	18	29.37	14.4	18	n/a	21.2
19	n/a	13.4	19	n/a	20.2	19	31.67	17.9	19	28.8	16.6	19	33.75	21.6	19	33.33	19	19	37.8	18.2	19	32.73	19	19	32.73	14.9	19	28.27	14.5	19	n/a	16.9	19	29.58	18.7	19	29.12	15.8	19	n/a	19.9
20	20.7	13.2	20	n/a	20.8	20	31.64	16.7	20	28.71	16	20	n/a	23	20	n/a	18.6	20	n/a	20.6	20	n/a	20.7	20	n/a	14	20	32.73	15.7	20	30.5	17	20	29.61	18.2	20	29.17	15.4	20	29.17	19.7
21	n/a	13.1	21	n/a	24.8	21	n/a	18.6	21	n/a	16.3	21	n/a	22.5	21	n/a	18.5	21	37.95	17.7	21	n/a	18.4	21	n/a	13.9	21	n/a	15.2	21	30.46	18.1	21	n/a	18.2	21	29.19	16.1	21	n/a	20.5
22	22.51	14	22	22.51	21.8	22	n/a	18.9	22	28.84	16.7	22	33.93	22.1	22	33.93	18.8	22	32.79	18.5	22	32.77	18.6	22	32.77	12.9	22	n/a	14.2	22	n/a	17.8	22	n/a	17	22	29.05	15.6	22	n/a	20.5
23	30.55	11.8	23	n/a	22.5	23	32.22	18.4	23	28.99	17.8	23	38.42	22.1	23	n/a	19.1	23	n/a	18.5	23	32.95	19.6	23	32.95	14.3	23	28.48	14.8	23	30.24	18.5	23	n/a	18.6	23	29.17	16.5	23	30.55	21.2
24	22.12	13.8	24	n/a	23.1	24	n/a	19.5	24	29.11	16.9	24	34.02	22.3	24	n/a	16.6	24	33.18	19.2	24	32.95	19.1	24	27.91	13.1	24	n/a	16	24	30.53	18.2	24	n/a	18	24	n/a	15.5	24	n/a	18
25	21.7	15.1	25	n/a	24	25	n/a	19.6	25	n/a	18	25	n/a	23.9	25	33.57	18.4	25	33.57	18.3	25	32.78	20	25	32.78	13.8	25	n/a	15.4	25	n/a	16.7	25	n/a	17.8	25	29.39	15.8	25	29.39	21
26	n/a	11.6	26	n/a	20.9	26	31.86	15.5	26	n/a	15.2	26	33.83	20.8	26	n/a	16.5	26	33.4	16.6	26	n/a	17.1	26	27.89	12	26	27.89	12.5	26	n/a	14.6	26	n/a	15.7	26	n/a	13.5	26	n/a	18.1
27	21.69	14.1	27	n/a	21.6	27	31.88	16.7	27	n/a	15.8	27	35.17	22.1	27	n/a	17	27	n/a	17	27	n/a	17.2	27	n/a	12.1	27	n/a	12.1	27	30.38	14	27	n/a	14.8	27	29.39	15.2	27	29.39	16.7
28	n/a	11.6	28	n/a	22.7	28	31.82	17.8	28	n/a	15.6	28	33.79	20.5	28	33.35	16.1	28	n/a	16.3	28	32.73	16.5	28	n/a	11.6	28	n/a	14.1	28	30.55	13.8	28	n/a	15.7	28	n/a	14.3	28	n/a	14.3
29	n/a	13.8	29	35.3	25.6	29	31.54	17.8	29	n/a	17	29	38.19	21.2	29	n/a	16.2	29	n/a	20.3	29	32.83	20.1	29	32.83	14	29	32.83	15.4	29	n/a	17.7	29	n/a	18	29	n/a	15.8	29	n/a	19.5
30	21.97	16.9	30	35.19	26.3	30	n/a	17	30	n/a	16.6	30	33.4	22	30	n/a	16.4	30	33.08	20.3	30	32.88	20.4	30	n/a	13.6	30	n/a	14.1	30	n/a	16.1	30	29.9	19.7	30	29.27	14.9	30	n/a	16.9
